# Supplementary material for: Photochemical Redox Cycling of Naphthoquinones Mediated by Methylene Blue and Pheophorbide A
Source: Molecules. 2025 Mar 18;30(6):1351. doi: 10.3390/molecules30061351 (PMC11944901; doi:10.3390/molecules30061351)
Supplement: Supplementary file 1 [file molecules-30-01351-s001.zip]

Archive with 1 entries (1 files):
- molecules-3493655-supplementary.pdf
